# Supplementary material for: Metal bioaccumulation alleviates the negative effects of herbivory on plant growth
Source: Sci Rep. 2021 Sep 24;11:19062. doi: 10.1038/s41598-021-98483-x (PMC8463685; doi:10.1038/s41598-021-98483-x)
Supplement: Supplementary file 2 — Supplementary Information 2. [file 41598_2021_98483_MOESM2_ESM.xlsx]

## Sheet: Sheet1
Article title: Metal bioaccumulation alleviates the negative effects of herbivory on plant growth
Journal name: Scientific Reports
Author names: Grazieli F Dueli, Og DeSouza, Servio P Ribeiro
Affiliation: Universidade Federal de Viçosa
E-mail: grazidueli@gmail.com
Supplementary Table S1
Table S1: Table of data obtained during glasshouse and field bioassays: candeia identification (Plant id); metal soil level (Soil level); five blocks in which the plants were arranged in the fields (Blocks); Growth rates at which gr_rate1 represents the effect of metals on candeias’ growth and gr_rate2 represents the effect of metals and herbivory on candeias’ growth; percentage of leaf area cons…
Plant id	Soil level	Blocks	Growth rates		Leaf area cons (%)	Attacked leaves	Metal concentration (mg Kg-1)
			growth_rate1	growth_rate			Al	Cu	Fe	Mn	Zn
1	1	5	119	48	0.4	6	302	12.6	1079.45	823.75	115.85
2	1	1	72	108	0	5	211.15	7.7	817.7	653.35	110.65
3	1	4	87.5	75.5	0	1	156.19	8.2	704.7	1607.5	122.3
4	1	2	108	112	0.1	7	217.49	20.5	878.75	1670	123.6
5	1	4	109.5	77	4.8	8	220.6	20.75	1057.3	598.1	99.25
6	1	5	30	86	0	1	178.65	9.55	629.9	638.45	114
7	1	3	51	98.5	4.6	11	206.15	18.8	561.6	839.95	119
8	1	1	126.5	77.5	0	6	185.8	11.75	413.7	854.4	108.6
9	1	3	62	85	2.8	27	196.2	12.45	413.7	1080.5	116.95
10	1	2	76.5	120	0.5	16	137.1	12.8	320.95	717.15	97.7
11	2	5	118.5	62	0	7	260.75	8.55	513.65	1536.5	112.65
12	2	1	88.5	57.5	3.9	0	469.6	14.82	558.89	1183.59	115.08
13	2	2	86.5	88	0	4	207.8	14.35	426.55	1025.5	112.2
14	2	2	98.5	47.5	1.2	9	273.45	18.2	502.35	1501	118.3
15	2	3	140.5	114.5	2.8	5	250.2	15.2	476	817.9	113.1
16	2	3	121	73.5	0.1	8	200.35	15.55	475.75	1394	120.75
17	2	4	85	50	0	0	240.88	7.85	514.5	886.65	109.4
18	2	5	60.5	84.5	0.9	5	201.85	13.05	443.2	818.35	105.35
19	2	1	113.5	123.5	0.1	4	158.4	16.35	446.15	1691.5	117.1
20	2	4	68.5	18.5	1.5	3	128.65	11.05	365.15	728.65	69.25
21	3	3	101.5	64.5	0.7	7	274.55	12.65	531.85	1336	112.9
22	3	5	105	50	0.1	5	269.4	25.65	503.1	2344	123.75
23	3	1	77.5	111.5	0.2	4	182.05	17.1	344.7	1977	108.5
24	3	1	70	36	1.4	6	223	14.1	288.1	1471.5	107.25
25	3	2	173.5	113.5	2.4	10	230.35	25.95	375.75	2076	115.05
26	3	5	89	98	1.9	11	197.15	13.35	388.05	1772.5	111.85
27	3	2	120	81.5	5.2	9	165.15	11.85	307.35	1945.5	109.25
28	3	3	42.5	79	0	10	208.95	14.65	573.65	1276	116.05
29	3	4	101	29.5	1.3	3	161.85	12.85	382.15	805.3	87.9
30	3	4	81	105	1.2	6	125.4	12.05	293.3	1300	110.6
31	4	1	115.5	82	0	4	233.9	9	452.95	1185.5	101.7
32	4	2	72	80	4	8	151.05	11.4	266.1	1315	88.35
33	4	5	37.5	103	1.4	10	179.4	18.15	435.5	2294	102.6
34	4	3	76	100.5	0.1	10	160.55	11.6	344.9	2251	107.85
35	4	5	90.5	71	2.3	13	184.9	12.95	410.45	1738.8	116.15
36	4	4	62	73	0	6	307.3	21	416.45	1586	113.5
37	4	3	71.5	70.5	0.1	3	219.6	23.55	414.35	2775	121.55
38	4	2	75.5	107	2.6	9	178.75	10.65	285.1	2561.5	111.05
39	4	1	148	131.5	0.7	5	141.4	12.85	285.95	1730.5	117
40	5	5	111	78	0.9	5	157.15	12.8	295.4	1533	110.8
41	5	4	89.5	86	0	2	162.4	9.15	334.05	1255.5	103.15
42	5	1	141	54	0.3	10	197.55	6.2	353.8	1533	83.9
43	5	2	78	78.5	0.4	12	165.8	11.5	338	1151	107.6
44	5	3	84	71.5	0.2	5	229.7	14.8	452.3	1069.5	110.7
45	5	4	50.5	125.5	0.5	11	143.95	11.85	288.35	1278	110.65
46	5	1	17	80.5	0	6	178.25	12.35	369.95	1645.5	119.65
47	5	5	26	67	0.1	12	188.9	19.45	339.65	1672	118.5
48	5	3	92	77.5	1.3	4	257.1	14.89	509.51	1895.69	123.24
49	5	2	77	74.5	1.2	31	198.6	14.95	380.55	1830.5	114.1
50	6	1	81.5	123	0.5	3	178.1	12.85	300.5	1208.5	107.1
51	6	3	116	143	1.5	18	218.25	16.6	452.2	1763.5	112.15
52	6	3	108	99.5	0.3	19	179.75	19.9	441.1	1783	100.35
53	6	4	121	62.5	0.2	4	166.45	9.15	341.9	1128	86.4
54	6	5	128.5	155.5	0.6	11	161.95	27.15	232.75	1913	109.55
55	6	2	39.5	181	3.2	39	154.85	19.75	283.8	1328	112.45
56	6	2	80.5	77	0.8	13	144.9	19.75	316.1	899.7	94.5
57	6	1	69	94	0.2	7	118.65	15.35	280.3	781.2	58.4
58	6	5	83	96	0.3	3	151.15	11.35	197.15	1118.5	107.25
59	7	2	49	109.5	0.4	23	145.1	11.8	224.5	1416.5	108.55
60	7	5	98	113	0.2	5	145.15	13.85	310.1	1356.5	105.2
61	7	3	98	86	0.5	13	194	17.13	349.05	1515	116.6
62	7	4	70.5	121	0.4	4	162.85	11.05	266.1	1168	97.65
63	7	1	51	87	0.3	15	200.7	13.2	323.3	2009	121.05
64	7	2	61.5	44.5	0.3	13	143.1	7.75	282.3	893.25	73.15
65	7	5	158.5	144	0	12	217.15	18.7	300	1632.5	95.7
66	7	3	97	153	0.4	19	136.2	13.95	234.75	1557	99.35
67	7	4	111.5	114	0.3	11	165.25	12.2	286.8	2214	86.25
68	7	1	134.5	99	0.1	5	155.3	10.45	305.55	1202.5	78.25
