# Supplementary material for: Metal bioaccumulation alleviates the negative effects of herbivory on plant growth
Source: Sci Rep. 2021 Sep 24;11:19062. doi: 10.1038/s41598-021-98483-x (PMC8463685; doi:10.1038/s41598-021-98483-x)
Supplement: Supplementary file 3 — Supplementary Information 3. [file 41598_2021_98483_MOESM3_ESM.xlsx]

## Sheet: Sheet1
Article title: Metal bioaccumulation alleviates the negative effects of herbivory on plant growth
Journal name: Scientific Reports
Author names: Grazieli F Dueli, Og DeSouza, Servio P Ribeiro
Affiliation: Universidade Federal de Viçosa
E-mail: grazidueli@gmail.com
Supplementary Table S2
Table S2: Elements concentrations (mg kg-1) in Itacolomi State Park (PEIT) and Padre Viegas (PV) soils, in Minas Gerais state, Brazil, obtained through the Inductively Coupled Plasma Optical Emission Spectrometry (ICP-OES) technique.
Chemical elements (mg kg-1)	PEIT	PV	Ratio (PEIT / PV)
Al – aluminium	87042	15522	5.6
As – arsenic	<7.58	<7.58	1
Ba – barium	10.32	2.47	4.2
Be – berillium	<0.137	<0.137	1
Bi – bismuth	<4.9	<4.9	1
Cd – cadmium	0.547	<0.491	<1.1
Co – cobalt	12.877	2.51	5.13
Cr – chromium	306	82.9717	3.7
Cu – copper	99.65	11.77	8.5
Fe – iron	187154	42505	4.4
Mn – manganese	753	92.16	8.17
Mo – molybdenum	<1.22	<1.22	1
Ni – nickel	22.95	4.98	4.6
P – phosphorus	529.82	57.82	9.16
Pb – lead	13.18	9.24	1.4
S – sulfor	434	226	1.9
Sc – escandium	16.49	9.68	1.7
Sr – estrontium	<0.304	<0.304	1
Th – thorium	31.59	10.51	3
Ti – titanium	378	1108	0.34
V – vanadium	104	102	1.02
Y – yttrium	0.94	<0.188	<5.0
Zn – zinc	150	6.946	21.6
Zr – zirconium	75.44	5.05	15
